# Supplementary material for: Grupo de Trabajo de la EFLM sobre Acreditación y Normas ISO/CEN sobre cómo abordar los requisitos de la norma ISO15189 sobre retención de documentación y muestras
Source: Adv Lab Med. 2024 Mar 8;5(2):109–14. [Article in Spanish] doi: 10.1515/almed-2024-0020 (PMC11206178; doi:10.1515/almed-2024-0020)
Supplement: Supplementary file 1 — Supplementary Material Details [file j_almed-2024-0020_suppl_001.xls]

## Sheet: Table 1
		Tabla 1: Resultados de la encuestra del EFLM WG – A/ISO Requisitos de retención de registros del laboratorio y material diagnóstico (tiempo mínimo de retención)
			Manual de calidad	Revisión de la gestión	Informe anual de laboratorio	Plan anual de política	SOPs
		Países Bajos	CCKL: 5 años	CCKL: 5 años	CCKL: 5 años	CCKL: 5 años	CCKL: 5 años
			ISO15189: sin requisitos específicos	ISO15189: sin requisitos específicos	ISO15189: sin requisitos específicos	ISO15189: sin requisitos específicos	ISO15189: sin requisitos específicos
		España	10 años	10 años	10 años	10 años	10 años
		Eslovaquia	Duración de la acreditación más 4 años	Intervalo entre la primera y la última evaluación de acreditación	Intervalo entre la primera y la última evaluación de acreditación	Intervalo entre la primera y la última evaluación de acreditación	Duración de la acreditación más 4 años
		Croacia	Permanentemente	Permanentemente	5 años	5 años	5 años
		EEslovenia	5 años desde que expiró la validez	5 años	5 años	5 años	11 años
		Hungría	No regulado	No regulado	No regulado	No regulado	No regulado
		Islandia	No existen regulaciones gubernamentales	No existen regulaciones gubernamentales	No existen regulaciones gubernamentales	No existen regulaciones gubernamentales	No existen regulaciones gubernamentales
		Alemania	10 años	10 años	10 años	10 años	5 años tras caducar o desechar el instrumento
		Serbia	Permanentemente	Permanentemente	5 años	5 años	Permanentemente
			Descripción de los puestos	Auditoría interna	Auditoría externa	Actas de reuniones sobre calidad	Actas de reuniones generales
		Países Bajos	CCKL: 5 años	CCKL: 5 años	CCKL: 10 años	CCKL: 5 años	CCKL: 5 años
			ISO15189: sin requisitos específicos	ISO15189: sin requisitos específicos	ISO15189: sin requisitos específicos	ISO15189: sin requisitos específicos	ISO15189: sin requisitos específicos
		España	10 años	3 años	10 años	3 años	1 año
		Eslovaquia	Periodo de duración del contrato laboral más 5 años	Duración del estado de acreditación	Duración del estado de acreditación	Duración del estado de acreditación	Duración del estado de acreditación
		Croacia	5 años	5 años	5 años	5 años	5 años
		Eslovenia	No definido	5 años	5 años	5 años	5 años
		Hungría	No regulado	añoly locally	Anualmente o una vez cada dos años años	No regulado	No regulado
		Islandia	No existen regulaciones gubernamentales
		Alemania	10 años	10 años	10 años	10 años	10 años
		Serbia	5 años after revision	4 años	Permanentemente	4 años	4 años
			Registro y gestión de reclamaciones	Registros de formación	Registros de autorización (autorización para realizarlas pruebas y emplear el instrumental)	Entrevista anual (evaluación u otras formas de analizar el rendimiento)	Vacunación
		Países Bajos	CCKL: 5 años	CCKL: Hasta un año después de la finalización de la relación laboral	CCKL: Hasta que se renueve durante el periodo laboral más 5 años	Como formación	Mientras se mantenga la relación laboral
			ISO15189: sin requisitos específicos	ISO15189: sin requisitos específicos	ISO15189: sin requisitos específicos
		España	10 años	10 años	10 años	3 años	20 años
		Eslovaquia	Duración de la acreditación	Periodo de duración de la relación laboral más 5 años	Periodo de duración del contrato laboral más 5 años	Periodo de duración del contrato laboral	Toda la vida
		Croacia	5 años	Permanentemente	Permanentemente	permnently	Permanentemente
		Eslovenia	5 años	No definido	No definido	No definido	No definido
		Hungría	No regulado	No regulado	No regulado	No regulado	No regulado
		Islandia
		Alemania	10 años	Transcurridos 10 años tras abandonar la empresa	10 años tras abandonar la empresa	10 años	30 años
		Serbia	4 años	Permanentemente	Permanentemente	Permanentemente	Permanentemente
			Acuerdos a nivel de servicio	Evaluación del laboratorio de referencia	Administración	Adquisición	Laboratorio de planta
		Países Bajos	CCKL: 1 año	CCKL: 1 año ISO15189: sin requisitos específicos	CCKL; 3 meses till 5 años	CCKL: 1 año	Mientras sea válido
			ISO15189: sin requisitos específicos		ISO15189: sin requisitos específicos	ISO15189: sin requisitos específicos
		España	3 años	3 años	3 años	3 años
		Eslovaquia	5 años		5 años	5 años	Período de funcionamiento del laboratorio
		Croacia	Permanentemente	Permanentemente	Permanentemente	Permanentemente	5 años
		Eslovenia	No definido	No definido	No definido	No definido	No definido
		Hungría
		Islandia
		Alemania	10 años	5 años	/	/	4 años
		Serbia	4 años	/	4 años	4 años
			Instalaciones de seguridad en planta	Regulaciones de seguridad	Eliminación de residuos	Procedimientos medioambientales	Procedimientos de adquisición
		Países Bajos	Mientras sea válido	Mientras sea válido	CCKL: 5 años	CCKL: 5 años	CCKL: 1 año
					ISO15189: sin requisitos específicos	ISO15189: sin requisitos específicos	ISO15189: sin requisitos específicos
		España					10 años
		Eslovaquia	Período de funcionamiento del laboratorio	Período de funcionamiento del laboratorio	Período de funcionamiento del laboratorio
		Croacia	5 años	5 años	5 años	5 años	5 años
		Eslovenia	No definido	No definido	No definido	No definido	No definido
		Hungría
		Islandia
		Serbia	4 años	4 años	4 años	4 años	Facturas 10 años
			Registros de adquisición	Evaluación de proveedores	Validación/equipamiento	Verificación de métodos	Validación de métodos
		Países Bajos	CCKL: 1 año	CCKL: 5 años	CCKL: Mientras esté en uso más 1 año	CCKL: Mientras esté en uso más 1 año	CCKL: Mientras esté en uso más 1 año
			ISO15189: sin requisitos específicos	ISO15189: sin requisitos específicos	ISO15189: sin requisitos específicos	ISO15189: sin requisitos específicos	ISO15189: sin requisitos específicos
		España	10 años	No legal obligation	ISO15189: sin requisitos específicos	ISO15189: sin requisitos específicos	ISO15189: sin requisitos específicos
		Eslovaquia		4 años	Periodo de vida del equipamiento más 5 años	4 años	4 años
		Croacia	5 años	5 años	5 años	5 años	5 años
		Eslovenia	No definido	No definido	11 años (tras la expiración de la validez)	11 años (tras la expiración de la validez)	11 años (tras la expiración de la validez)
		Hungría
		Islandia
		Alemania	Facturas 10 años	Sin obligación legal, el laboratorio decide los tiempos de retención
		Serbia	4 años	4 años	Vida del equipo más 1 año	4 años	4 años
			Validación TIC (Tecnología de la Información y la Comunicación)	Informe de servicio y mantenimiento.	Manuales	Datos sin procesar de las pruebas	Cálculos
		Países Bajos	CCKL: Mientras esté en uso más 1 año	CCKL: 5 años	Mientras esté en uso	CCKL: 3 meses	CCKL: 3 meses
			ISO15189: sin requisitos específicos	ISO15189: sin requisitos específicos		ISO15189: sin requisitos específicos	ISO15189: sin requisitos específicos
		España	ISO15189: sin requisitos específicos	ISO15189: sin requisitos específicos	Mientras esté en uso	30 años	30 años
		Eslovaquia		5 años		7 días desde la fecha del informe emitido	7 días desde la fecha del informe emitido
		Croacia	Mientras esté en uso el equipo+ 1 año	Mientras esté en uso el equipo+ 1 año	Mientras esté en uso el equipo+ 1 año	5 años	5 años
		Eslovenia	No definido	11 años	11 yerars	11 años	11 años
		Hungría
		Islandia
		Alemania				5 años	5 años
		Serbia	Vida del equipo más 1 año	Vida del equipo más 1 año	Permanentemente	4 años	1 año
			Folletos de los kits (prospectos)	Registros de calibración	Registros de control interno de la calidad	Revisión de control externo de la calidad	Registros de temperatura
		Países Bajos	CCKL: 1 año	CCKL: 5 años ISO15189: sin requisitos específicos	CCKL: 5 años ISO15189: sin requisitos específicos	CCKL: 5 años ISO15189: sin requisitos específicos	CCKL: 5 años ISO15189: sin requisitos específicos
			ISO15189: sin requisitos específicos
		España	3 años	10 años	5 años	10 años	1 año
		Eslovaquia	4 años	4 años	8 años	8 años	8 años
		Croacia	5 años	5 años	5 años	5 años	5 años
		Eslovenia	11 años	11 años	11 años	11 años	11 años
		Hungría
		Islandia
		Alemania	5 años	5 años	5 años	5 años	5 años
		Serbia	4 años	4 años	5 años	10 años	1 año
			Números de lote
		Países Bajos	CCKL: 1 año
			ISO15189: sin requisitos específicos
		España	1 año
		Eslovaquia	8 años
		Croacia	5 años
		Eslovenia	11 años
		Hungría
		Islandia
		Alemania	5 años
		Serbia	4 años
